# Supplementary material for: Pro‐Science Beliefs: The Role of Analytic Thinking and Epistemic Values
Source: Scand J Psychol. 2025 Apr 3;66(5):702–16. doi: 10.1111/sjop.13114 (PMC12423745; doi:10.1111/sjop.13114)
Supplement: Supplementary file 1 — Data S1. [file SJOP-66-702-s001.zip]

Archive with 2 entries (2 files):
- sjop13114-sup-0001-Controlling for Demographics.docx
- sjop13114-sup-0002-ProScienceBeliefs_SupplementaryMaterials_Final.docx
